# Supplementary material for: Improving Regions of Interest Multivariate Curve Resolution: Development of an Empirical Metric System through the Study of Passive Sampling Extracts of Wastewater in Antarctica
Source: Anal Chem. 2025 Jun 13;97(25):13110–9. doi: 10.1021/acs.analchem.5c00777 (PMC12224161; doi:10.1021/acs.analchem.5c00777)
Supplement: Supplementary file 2 [file ac5c00777_si_002.xlsx]

## Sheet: POSITIVE IONIZATION
Compound annotation: positive acquisition mode
								MSident output
Time Window	MCR Component	MCR component CLASS	Precursor mass	DATABASE	compound ID	Compound direct parent	Category/use (if known)	Precursor	Precursor mass of the identified compound	Precursor error	n. fragments in MS/MS	Similarity Score	Correlation	p value
1	2	A1	105.07	HMDB	Styrene	styrenes	industrial chemical	[M+H]+	105.07	6.5096	1	909.213	1	NaN
1	10	A1	144.08	HMDB, Mass Bank	1-Naphthylamine	naphthalenes	chemical intermediate	[M+H]+	144.081	3.1906	1	726.392	0.9989	0.0298
1				HMDB	1-Benzazepine	benzazepines	Drug metabolite	[M+H]+	144.081	3.1906	4	781.138	0.6498	0.2353
1				HMDB	8-Methylquinoline	quinolines and derivatives	chemical intermediate	[M+H]+	144.081	3.1906	1	726.392	0.9989	0.0298
1	11	B3	152.07	MASS Bank	Paracetamol	1-hydroxy-2-unsubstituted benzenoids	Drug	[M+H]+	152.071	5.1741	11	983.014	0.9912	3.3077e-09
1	15	A1	194.14	HMDB	Alvameline	hydropyridines	discontinued drug in clinical studies	[M+H]+	194.14	3.3737	1	878.886	1	0.0009
1	6	A1	122.072	MASS Bank	Chlormequat	quaternary ammonium ion	plant growth regulator	[M]+	122.073	8.8854	1	890.352	0.9529	0.0033
1	7	A1	130.108	MASS Bank	Metformin	guanidines	Drug	[M+H]+	130.109	7.4169	8	927.462	0.9552	0.00021665
1	12	A1	163.122	MASS Bank	Nicotine	alkaloids and derivatives	Psychoactive drug/stimulant	[M+H]+	163.123	5.2414	12	957.561	0.964	4.5057e-07
1	16	A1	195.087	MASS Bank	Caffeine	alkaloids and derivatives / xanthines	Psychoactive drug/stimulant	[M+H]+	195.088	4.4589	5	999.739	0.9999	1.2504e-06
1	17	A1	214.029	MASS Bank	Omethoate	Thiophosphate O-esters	Pesticide	[M+H]+	214.03	5.2051	8	784.539	0.6825	0.0428
1	23	A1	240.158	MASS Bank	Salbutamol	benzyl alcohols	Drug	[M+H]+	240.159	5.5013	18	856.637	0.8358	8.3451e-06
1	25	A1	267.169	MASS Bank	Atenolol	phenylacetamides	Drug	[M+H]+	267.17	4.8439	35	984.576	0.9915	8.2975e-31
1	20	B3	259.146	MSdial	1-isopropyl-1,2,3,4,-tetrahydro-beta-carboline-3-carboxylic acid	beta-carboline alkaloid	plant metabolite	[M+H]+	259.15	0.3829	22	572.622	0.5126	0.0124
2	54	B2	389.213	HMDB	7alpha-Thiomethylspironolactone	spironolactones and derivatives	Drug metabolite	[M+H]+	389.214	4.9597	2	525.1	0.2119	0.7881
2	6	A1	237.1	MASS Bank	Carbamazepine	Dibenzazepines	Drug	[M+H]+	237.102	8.5144	7	979.173	0.9768	3.0746e-05
2	13	A1	268.188	MASS Bank	Metoprolol	Tyrosols and derivatives	Drug	[M+H]+	268.191	8.5483	42	733.95	0.6399	2.2115e-06
2	15	A1	277.084	HMDB, MASS Bank	Clenbuterol	Dichlorobenzenes	Drug	[M+H]+	277.087	9.2834	24	832.209	0.7941	7.6527e-07
2	16	B3	277.128	MASS Bank	Triethylcitrate	Tricarboxylic acids and derivatives	several industrial and consumer applications	[M+H]+	277.128	0.29	19	961.745	0.9593	9.054e-11
2	26	A1	304.152	MASS Bank	Cocaine	Benzoic acid esters	Psychoactive drug_ stimulant	[M+H]+	304.154	9.015	7	986.001	0.9935	6.5358e-06
2	36	B4	327.008	MASS Bank	Tris(1-chloro-2-propyl)phosphate	Trialkyl phosphates	flame retardant and plasticizer	[M+H]+	327.008	1.4343	5	818.599	0.7335	0.097
2	37	A1	336.123	HMDB, MASS Bank	Berberine	Protoberberine alkaloids and derivatives	Dietary supplement	[M]+	336.124	2.6941	24	966.859	0.9579	2.1005e-13
2	179	B2	430.329	HMDB, MASS Bank	N-Oleoyl-Phenylalanine	Phenylalanine and derivatives	N-acyl-amino acid	[M+H]+	430.332	6.4374	10	759.38	0.7263	0.0075
2	176	C2	373.274	MoNA	Cholic Acid	Trihydroxy bile acids, alcohols and derivatives	bile acid	[M+H-2H2O]+	373.274	1.1327	10	790.559	0.7323	0.0013
2			426.323					[M+NH4]+	426.321	4.5666	127	821.796	0.7883	1.7338e-06
2	17	C2	373.274	MSdial	4-(3,12-dihydroxy-10,13-dimethylhexadecahydro-1H-cyclopenta[a]phenanthren-17-yl)pent-2-enoic acid	no information retrieved	no information retrieved	[M-H2O+H]+	373.273	3.0131	105	676.314	0.4804	0.0072
3	128	A1	272.257	HMDB	Delmopinol	Morpholines	antimicrobial agent/ tertiary amine surfactant	[M+H]+	272.258	4.6335	6	883.791	0.8481	0.0159
3				MASS Bank	Myristoyl Ethanolamide	N-acylethanolamines	Endocannabinoid	[M+H]+	272.258	4.6335	5	889.826	0.8666	0.0255
3	140	C2	515.241	MASS Bank	Telmisartan	Biphenyls and derivatives	Drug	[M+H]+	515.244	5.8268	3	704.684	0.7571	0.00027527
3	7	C2	272.221	MASS Bank	N-lauroylsarcosine	N-acyl-alpha amino acids	Anionic surfactant	[M+H]+	272.222	3.7229	6	547.077	0.5028	0.0561
3	11	A1	278.21	MASS Bank	2-Ethylhexyl 4-(dimethylamino)benzoate (OD-PABA)	Benzoic acid esters	UV filter	[M+H]+	278.212	4.4855	8	799.263	0.7287	0.0403
3	126	A1	343.295	MSdial	Lauramidopropyl betaine	Alpha amino acids and derivatives	Amphoteric surfactant	[M]+	343.296	1.9281	1	1000	NaN	NaN
Legend
Time Window	Chromatographic time window to which the component refer to
MCR Component	Number of the component in the considered model
MCR component CLASS	Class of the component, as described in Table 2 of the main text
Precursor mass	Accurate Mass of the detected precursor ion
DATABASE	Database used by the Msident software
Compound ID	Tentative Identification using the indicated Database
Compound direct parent	Chemical to which the identificed compound is more closely related
Category/use	Type of substances, based on its common use, if known
Precursor	Type of precursor ion
Identified precursor mass	Accurate Mass of the identified precursor ion
Precursor error	Difference in parts per million between the accurate mass of the detected and identified precursor ion
n. fragments in MS/MS	Number of fragment ions detected in tandem MS spectrum
Score	Similarity score given by the match of the spectrum of the MCR component with the one from the database (see ref [36] in the main text)
Correlation	Correlation between the spectrum of the MCR component and the one from the database (see ref [36] in the main text)
p value	Statistical significance of the correlation (p<0.05 indicates significance at the 95% confidence level)

## Sheet: NEGATIVE IONIZATION
Compound annotation: negative acquisition mode
								MSident output
Time Window	MCR Component	MCR component CLASS	Precursor mass	DATABASE	compound ID	Compound direct parent	Category/use	Precursor	Precursor mass of the identified compound	Precursor error	n. fragments in MS/MS	Similarity Score	Correlation	p value
1	18	A1	209.072	HMDB	1-Methoxyphenazine	phenazines and derivatives	plant secondary metabolite	[M-H]-	209.072	2.002	1	1000	NaN	NaN
1	21	B4	237.102	HMDB	10,11-Dihydrocarbamazepine	dibenzazepines	Drug metabolite (antiepileptic)	[M-H]-	237.103	4.4902	1	1000	NaN	NaN
1	26	A1	275.058	HMDB	O-Demethylfonsecin	naphthopyranones	Aspergillus metabolite	[M-H]-	275.056	9.1614	1	568.489	0.3952	0.5102
1	29	B3	285.061	HMDB	Uralenneoside	p-hydroxybenzoic acid alkyl esters	plant metabolite	[M-H]-	285.061	0.0131	17	587.512	0.4828	0.0311
1	33	A1	299.077	HMDB	Salicylic acid beta-D-glucoside	phenolic glycosides	plant metabolite	[M-H]-	299.077	1.6658	6	598.048	0.3794	0.4013
1	38	B4	311.113	HMDB, Mass Bank	Nivalenol	trichothecenes	mycotoxin	[M-H]-	311.113	0.9202	1	870.657	0.8981	0.2899
1	39	B3	313.091	HMDB	(S)-Mandelic acid O-beta-D-Glucopyranoside	phenolic glycosides	plant metabolite	[M-H]-	313.092	4.6027	9	775.054	0.7205	0.0124
1	43	B2	325.128	HMDB	1-Methoxy-3-(4-hydroxyphenyl)-2E-propenal 4'-glucoside	phenolic glycosides	plant metabolite	[M-H]-	325.129	1.7843	12	826.697	0.7779	0.0001
1				HMDB	Eugenyl glucoside	phenolic glycosides	plant metabolite	[M-H]-	325.129	3.4729	5	869.683	0.8423	0.0011
1	45	B3	327.107	HMDB	Ethylvanillin glucoside	phenolic glycosides	plant metabolite/food additive	[M-H]-	327.108	1.9143	14	892.426	0.8759	0
1				HMDB	Anisatin	terpene lactones	plant metabolite	[M-H]-	327.108	3.5927	1	926.64	0.9769	0.137
1	47	A1	330.079	HMDB	Didesethylflurazepam	1,4-benzodiazepines	Drug metabolite (anti-insomnia drug)	[M-H]-	330.082	8.3786	9	602.035	0.4563	0.185
1	48	A1	341.123	HMDB	Veranisatin A	terpene lactones	neurotoxic sesquiterpenes	[M-H]-	341.124	0.6101	1	977.034	0.9981	0.0394
1				HMDB	4-Hydroxy-3-(2-hydroxyethyl)acetophenone 4-glucoside	phenolic glycosides	plant metabolite	[M-H]-	341.124	0.6101	6	968.809	0.9613	0.0001
1				HMDB	Sphalleroside A	phenolic glycosides	plant metabolite	[M-H]-	341.124	0.6101	8	968.701	0.9625	0
1				HMDB	Myzodendrone	phenolic glycosides	plant metabolite	[M-H]-	341.124	0.6101	3	974.193	0.9695	0.0064
1				HMDB	3-Hydroxy-3-(3,4-dihydroxy-4-methylpentanoyl)-5-(3-methylbutyl)-1,2,4-cyclopentanetrione	beta-hydroxy ketones	found in alcoholic beverages	[M-H]-	341.124	0.6101	12	952.473	0.9486	0
1				HMDB	Citrusin D	Fatty acyl glycosides of mono- and disaccharides	natural substances and extractives	[M-H]-	341.124	0.6101	17	968.028	0.9656	0
1	54	A1	365.196	HMDB	12-oxo-20-dihydroxy-leukotriene B4	Leukotrienes	lipid (Metabolite of cell signaling molecule)	[M-H]-	365.196	1.3259	5	932.174	0.9413	0.0169
1				HMDB	Anhydrocinnzeylanol	terpene lactones	natural substances and extractives	[M-H]-	365.196	1.3259	1	1000	NaN	NaN
1				HMDB	Sporotrichiol	trichothecenes	mycotoxin	[M-H]-	365.196	1.3259	5	968.183	0.9932	0.0007
1	55	B4	367.136	HMDB	Talactoferrin Alfa	phenylacetamides	clinical candidate drug	[M-H]-	367.135	2.9756	1	978.859	1	NaN
1	56	B3	367.158	HMDB	Testosterone sulfate	Sulfated steroids	Urinary hormone metabolite	[M-H]-	367.158	1.248	1	832.043	0.9043	0.0052
1				HMDB	Dehydroepiandrosterone sulfate	Sulfated steroids	Urinary hormone metabolite	[M-H]-	367.158	1.248	2	820.197	0.8246	0.0118
1	60	A1	374.102	HMDB	Brequinar	phenylquinolines	Drug	[M-H]-	374.1	6.2126	1	912.947	0.991	0.0853
1	64	B3	385.145	HMDB	Mesoridazine	Phenothiazines	Drug	[M-H]-	385.141	9.6788	1	978.624	1	NaN
1	66	A1	396.114	HMDB	Hyaluronic acid	N-acyl-alpha-hexosamines	Natural body substance/personal care product	[M-H]-	396.114	1.0333	20	840.521	0.8272	2.0504e-06
1	68	B3	405.119	HMDB	(R)-Apiumetin glucoside	coumarin glycosides	plant metabolite	[M-H]-	405.119	0.6139	1	988	1	NaN
1				HMDB	Afzelechin 7-apioside	flavan-3-ols	plant metabolite (flavonoid)	[M-H]-	405.119	0.6139	6	878.582	0.8684	0.0112
1				HMDB	Flacourtin	phenolic glycosides	plant metabolite	[M-H]-	405.119	0.6139	10	919.051	0.9403	0
1				HMDB	Piceatannol 4'-glucoside	stilbene glycosides	plant metabolite	[M-H]-	405.119	0.6139	6	874.407	0.849	0.0157
1				HMDB	Edulisin VI	angular furanocoumarins	plant metabolite	[M-H]-	405.119	0.6139	4	982.281	0.9759	0.0045
1				HMDB	2,3,5,4'-tetrahydroxystilbene-2-O-b-D-glucoside	stilbene glycosides	plant metabolite	[M-H]-	405.119	0.7413	4	981.135	0.9744	0.0049
1	70	A1	418.126	HMDB	Dolutegravir	pyridinecarboxylic acids and derivatives	drug	[M-H]-	418.122	8.6896	4	873.432	0.8061	0.0527
1	73	B4	439.228	HMDB	Tirofiban	phenylalanine and derivatives	drug	[M-H]-	439.227	1.4731	6	867.258	0.8601	0.013
1	77	A1	484.161	HMDB	Amrubicinol	tetracenequinones	drug	[M-H]-	484.161	0.9776	6	884.736	0.8477	0.0079
1	87	B3	413.139	HMDB	N-desalkyl delavirdine	Pyridinylpiperazines	Drug metabolite	[M-H]-	413.14	1.9472	3	941.959	0.9557	0.00077517
1	88	B3	413.175	HMDB	Momelotinib	phenylpyrimidines	Drug	[M-H]-	413.173	4.6966	1	846.815	0.8815	0.1185
1	91	A1	493.166	HMDB	2-Hydroxy-5-[2-[[2-hydroxy-3-[4-[1-methyl-4-(trifluoromethyl)imidazol-2-yl]phenoxy]propyl]amino]ethoxy]benzamide	phenylimidazoles	no information retrieved	[M-H]-	493.17	9.701	7	940.776	0.9386	0.0005528
1	92	A1	528.184	HMDB	4'-deoxydoxorubicinol	anthracyclines	Drug	[M-H]-	528.188	5.7114	11	801.552	0.7521	0.003
1	93	A1	537.189	HMDB	Asticolorin A	xanthenes	Mycotoxin	[M-H]-	537.191	3.9123	1	976.404	1	NaN
1	94	A1	550.196	HMDB	Simmondsin 2'-ferulate	coumaric acids and derivatives	Plant metabolite	[M-H]-	550.192	7.0128	15	867.602	0.8469	1.8004e-05
1	24	C2	249.044	Mass Bank	4-[2-(6,7-dihydroxy-1,2,4a-trimethylspiro[3,4,6,7,8,8a-hexahydro-2H-naphthalene-5,2'-oxirane]-1-yl)ethyl]-2-hydroxy-2H-furan-5-one	butenolide	mycotoxin	[M-H]-	365.198	4.8277	4	998.119	0.9991	0.00092532
1	69	B4	409.219	Msdial	Forskolin	Triterpenoids	Plant metabolite	[M-H]-	409.223	9.9781	10	805.486	0.7601	0.0016
2	28	B3	239.151	HMDB	L-Gizzerosine	Alpha amino acids	biogenic amine	[M-H]-	239.151	1.0056	2	907.281	0.8529	0.3497
2	34	A1	253.035	HMDB	Carbonyl cyanide p-trifluoromethoxyphenylhydrazone	Phenylhydrazines	mobile ion carrier	[M-H]-	253.034	4.6142	1	926.467	0.9955	0.0045
2	42	B3	295.12	HMDB	Cyclocalopin E	Furopyrans	mushroom metabolite	[M-H]-	295.118	5.0796	1	975.886	0.9991	0.0265
2	43	C2	270.197	HMDB	3-(1-Adamantyl)-6,7,8,9-tetrahydro-5H-[1,2,4]triazolo[4,3-a]azepine	Azepines	Inhibitor of 11β–hydroxysteroid dehydrogenase	[M-H]-	270.198	1.7593	1	692.87	0.6281	0.2565
2	46	C2	273.19	HMDB	Lysyllysine	Peptides	Peptide	[M-H]-	273.193	9.8344	1	974.947	1	NaN
2	48	B3	275.152	HMDB	Mebhydrolin	N-alkylindoles	Drug (antihistamine)	[M-H]-	275.155	9.4254	4	992.143	0.9963	0.0037
2	51	B3	277.167	HMDB	(x)-2-Heptanol glucoside	Fatty acyl glycosides of mono- and disaccharides	Plant metabolite	[M-H]-	277.165	7.7349	6	991.586	0.998	0
2				HMDB	N-(2-hydroxy-3-(1-piperidinyl)propoxy)-3-Pyridinecarboximidamide	Pyridines and derivatives	Drug	[M-H]-	277.167	0.9304	1	1000	NaN	NaN
2	53	B3	279.146	HMDB	Albifylline	Xanthines	Drug	[M-H]-	279.146	2.9073	7	983.437	0.9915	1.2863e-05
2	63	A1	293.125	HMDB	Ethyl (S)-3-hydroxybutyrate glucoside	Fatty acyl glycosides of mono- and disaccharides	structural derivative of carbohydrates	[M-H]-	293.124	4.2523	10	969.214	0.9918	1.9861e-08
2				MASS Bank	Glutamylphenylalanine	Dipeptides	peptide	[M-H]-	293.124	4.0578	18	939.503	0.9503	1.6096e-09
2	65	A1	297.095	HMDB	2,8-Diamino-9-(3,4-dihydroxy-5-(hydroxymethyl)tetrahydrofuran-2-yl)-1H-purin-6(9H)-one		no information retrieved	[M-H]-	297.095	0.5141	9	654.492	0.5308	0.0758
2	72	B3	311.171	HMDB	N-Undecylbenzenesulfonic acid	Benzenesulfonic acids and derivatives	surfactant	[M-H]-	311.168	8.2637	1	1000	NaN	NaN
2	74	A1	313.091	HMDB	2-O-Acetylarbutin	phenolic glycosides	plant metabolite	[M-H]-	313.092	4.6027	10	829.39	0.787	0.0024
2	76	B3	313.219	HMDB	Cardoltriene	Resorcinols	plant metabolite	[M-H]-	313.217	6.4632	1	1000	NaN	NaN
2				HMDB	7-Dehydropregnenolone	20-oxosteroids	Steroid hormone	[M-H]-	313.217	6.4632	1	1000	NaN	NaN
2				HMDB	Tetrahydrocannabinol	2,2-dimethyl-1-benzopyrans	cannabinoid (plant metabolite)	[M-H]-	313.217	6.4632	1	1000	NaN	NaN
2				HMDB	pregn-5-ene-3,20-dione	Gluco/mineralocorticoids, progestogins and derivatives	Steroid hormone	[M-H]-	313.217	6.4632	1	1000	NaN	NaN
2				HMDB	Progesterone	Gluco/mineralocorticoids, progestogins and derivatives	Steroid hormone/Drug	[M-H]-	313.217	6.4632	1	1000	NaN	NaN
2				HMDB	4-Nerolidylcatechol	Sesquiterpenoids	Plant metabolite	[M-H]-	313.217	6.4632	1	1000	NaN	NaN
2				HMDB	3beta-hydroxy-pregna-5,16-dien-20-one	20-oxosteroids	Steroid hormone	[M-H]-	313.217	4.7104	1	1000	NaN	NaN
2				HMDB	4-[(1S,6R)-3-Methyl-6-prop-1-en-2-ylcyclohex-2-en-1-yl]-5-pentylbenzene-1,3-diol	Aromatic monoterpenoids	plant metabolite	[M-H]-	313.217	4.7104	1	1000	NaN	NaN
2				HMDB	Cannabichromene	1-benzopyrans	cannabinoid (plant metabolite)	[M-H]-	313.217	4.7104	1	1000	NaN	NaN
2				HMDB	Cannabidiol	Aromatic monoterpenoids	cannabinoid (plant metabolite)	[M-H]-	313.217	4.7104	1	1000	NaN	NaN
2	77	B3	315.235	HMDB	Cannabigerol	Resorcinols	cannabinoid (plant metabolite)	[M-H]-	315.233	5.4815	1	982.517	1	NaN
2				HMDB	3-Hydroxypregn-4-en-20-one or isomer	Gluco/mineralocorticoids, progestogins and derivatives	Steroid hormone	[M-H]-	315.233	5.4815	1	982.517	1	NaN
2	80	B3	319.193	MSdial	3-HYDROXY-4-(SUCCIN-2-YL)-CARYOLANE delta-LACTONE	delta-lactone	natural substance (found in yeast)	[M-H]-	319.192	5.6584	2	783.176	0.6319	0.5645
2	81	A1	320.172	HMDB	Phenylalanylarginine	Dipeptides	peptide	[M-H]-	320.172	1.1106	15	889.277	0.89	7.6099e-07
2				HMDB	Arginylphenylalanine	Dipeptides	peptide	[M-H]-	320.173	2.8253	6	947.047	0.9322	0.00024973
2	83	B2	321.199	HMDB	Acetylfentanyl	Acetanilides	drug (opioid)	[M-H]-	321.197	6.8583	1	960.871	0.9991	0
2	85	B2	325.128	HMDB	4-(4-Hydroxyphenyl)-2-butanone glucoside	Phenolic glycosides	plant metabolite	[M-H]-	325.129	1.7843	6	910.951	0.8987	0.001
2	88	B3	326.168	HMDB	Azaperone	Alkyl-phenylketones	Drug	[M-H]-	326.167	1.634	1	789.492	0.7203	0.4881
2	88	B3	325.186	MASS Bank	Dodecylbenzenesulfonic acid	alkylbenzenesulfonic acids	surfactant	[M-H]-	325.184	4.6338	7	587.612	0.4787	0.1923
2	96	B3	339.143	HMDB	beta-D-glucosaminyl-(1->4)-beta-D-glucosamine	Aminoglycosides	antibacterial agent	[M-H]-	339.141	6.4168	20	836.859	0.8126	8.0217e-07
2				MASS Bank	15-Deacetylneosolaniol (toxin NT2)	Trichothecenes	plant toxin	[M-H]-	339.145	5.3658	2	910.903	0.9391	0.0017
2	97	B4	347.223	HMDB	3b,15b,17a-Trihydroxy-pregnenone	Gluco/mineralocorticoids, progestogins and derivatives	Steroid hormone	[M-H]-	347.222	0.6678	1	692.198	0.7927	0.1097
2				MSdial	(1S,4aR,5S)-5-[(E)-5-methoxy-3-methyl-5-oxopent-3-enyl]-1,4a-dimethyl-6-methylidene-3,4,5,7,8,8a-hexahydro-2H-naphthalene-1-carboxylic acid	diterpenoid	plant metabolite	[M-H]-	347.222	1.6519	12	688.868	0.6457	0.0069
2	100	B2	353.158	MASS Bank	Valganciclovir	antiviral	drug	[M-H]-	353.158	0.3213	10	888.938	0.8642	0.00013883
2	105	B3	355.137	HMDB	N-(6,8-Difluoro-2-methyl-4-quinolinyl)-N'-[4-(dimethylamino)phenyl]urea	Haloquinolines	Fluorinated pharmaceutical intermediates	[M-H]-	355.138	2.0303	3	939.633	0.9096	0.0904
2	107	A1	363.217	HMDB	Vanillin 3-(L-menthoxy)propane-1,2-diol acetal	Aromatic monoterpenoids	flavor and fragrance agents	[M-H]-	363.217	0.2556	10	731.675	0.6754	0.008
2	115	B3	379.211	HMDB	20-Carboxy-leukotriene B4	Long-chain fatty acids	animal metabolite	[M-H]-	379.213	4.7175	4	633.514	0.3935	0.5122
2	121	A1	397.181	HMDB	Moveltipril	pyrrolidine carboxylic acid	Prodrug in scientific research applications	[M-H]-	397.18	2.4086	11	769.285	0.7321	0.0044
2	122	A1	397.203	HMDB	Allopregnanolone sulfate or isomer	Sulfated steroids	urine metabolite	[M-H]-	397.205	3.9064	1	1000	NaN	NaN
2				HMDB	Mammea C/AB cyclo D or isomer	Angular pyranocoumarins	Plant metabolite	[M-H]-	397.202	4.5804	1	1000	NaN	NaN
2				HMDB	Kamolonol	Coumarins and derivatives	Plant metabolite	[M-H]-	397.202	4.5804	3	842.862	0.8469	0.3569
2				HMDB	Armillaribin	Melleolides and analogues	Mushroom metabolite	[M-H]-	397.202	4.5804	7	830.243	0.8345	0.0195
2				HMDB	Sunitinib	Indolines	Drug	[M-H]-	397.204	3.0454	1	1000	NaN	NaN
2				HMDB	Ferulsinaic acid	Terpene lactones	Plant metabolite	[M-H]-	397.202	3.1983	6	932.013	0.9804	0.0006
2				HMDB	3α-Hydroxy-5α-pregnan-20-one sulfate	Sulfated steroids	Steroid hormone	[M-H]-	397.205	5.2886	1	1000	NaN	NaN
2	127	B3	407.256	HMDB	Apo-10'-violaxanthal	Sesterterpenoids	Plant metabolite	[M-H]-	407.259	7.2233	30	743.73	0.8416	5.6805e-09
2	130	B3	413.175	HMDB	3-[2-[4-(3-Chloro-2-methylphenyl)piperazin-1-yl]ethyl]-5,6-dimethoxy-2H-indazole	Phenylpiperazines	Drug	[M-H]-	413.175	0.2675	2	891.367	0.8064	0.1936
2	139	C2	281.105	HMDB	8-Hydroxynevirapine	Alkyldiarylamines	Drug metabolite	[M-H]-	281.104	3.1662	1	934.782	0.9867	0.0003
2	140	A1	451.264	HMDB	Repaglinide	Phenylpiperidines	Drug	[M-H]-	451.26	8.5409	9	675.673	0.5923	0.0549
2	159	A1	169.056	HMDB	Imetit	Imidazoles	Hystamine receptor agonist	[M-H]-	169.055	2.2007	4	696.646	0.4956	0.3959
2	162	B3	379.193	HMDB	Conferone	Coumarins and derivatives	plant metabolite	[M-H]-	379.191	4.8453	2	845.329	0.7933	0.2067
2				HMDB	Kinocoumarin	Linear pyranocoumarins	plant metabolite	[M-H]-	379.191	4.8453	1	847.229	0.8385	0.3669
2				HMDB	levistolide A	Butenolides	plant metabolite	[M-H]-	379.191	4.8453	1	847.229	0.8385	0.3669
2				HMDB	Angeolide	Monocyclic monoterpenoids	Plant metabolite	[M-H]-	379.191	4.8453	1	847.229	0.8385	0.3669
2				HMDB	(3'x,5'a,9'x,10'b)-O-(6-Oxo-7-drimen-11-yl)umbelliferone	Coumarins and derivatives	plant metabolite	[M-H]-	379.191	4.8453	1	847.229	0.8385	0.3669
2				HMDB	Tokinolide A	Butenolides	Plant metabolite	[M-H]-	379.191	4.8453	1	847.229	0.8385	0.3669
2				HMDB	Angelicolide	Isobenzofurans	Plant metabolite	[M-H]-	379.191	4.8453	1	847.229	0.8385	0.3669
2				HMDB	Gancaonin U	Hydrophenanthrenes	Plant metabolite	[M-H]-	379.191	4.8453	1	847.229	0.8385	0.3669
2				MSdial	Clausarin	Linear pyranocoumarins	Plant metabolite	[M-H]-	379.192	2.0708	10	833.479	0.7953	0.002
2	169	C2	391.259	HMDB	Arterolane	Trioxolanes	Drug	[M-H]-	391.26	3.3697	1	1000	NaN	NaN
2	171	B3	405.24	HMDB	Nandrolone phenpropionate	Steroid esters	Drug	[M-H]-	405.243	8.1738	1	960.593	0.9924	0.0784
2		B2	427.19	MASS Bank	Isomajdine	indolizines	Plant metabolite	[M-H]-	427.188	6.5773	6	747.382	0.7495	0.0013
2		B3	457.22	MASS Bank	Fumagillin	meroterpenoid	antimicrobial agent/drug	[M-H]-	457.223	7.321	1	978.104	1	NaN
2				MSdial	1,3-Dideacetyl-7-Deacetoxy-7-Oxokhivorin	Naphthopyrans	Plant metabolite	[M-H]-	457.223	7.2664	61	927.656	0.9533	8.4783e-11
2	179	B3	471.214	HMDB	2-Hydroxy-imipramine glucuronide	Estrane steroids	Drug metabolite	[M-H]-	471.214	0.4109	1	968.48	1	NaN
2	180	B3	311.204	HMDB	Levonorgestrel	Estrogens and derivatives	Drug	[M-H]-	311.201	8.322	1	1000	NaN	NaN
2				HMDB	16-Dehydroprogesterone	20-oxosteroids	Drug	[M-H]-	311.201	8.322	1	1000	NaN	NaN
2				HMDB	Tetrahydrogestrinone	Estrogens and derivatives	Illicit drug	[M-H]-	311.201	8.322	1	1000	NaN	NaN
2				HMDB	E-Guggulsterone	Androgens and derivatives	Plant metabolite / dietary supplement	[M-H]-	311.202	6.5579	1	1000	NaN	NaN
2	186	A1	627.358	HMDB	Lopinavir	Valine and derivatives	Drug	[M-H]-	627.355	4.5566	30	813.771	0.8639	3.8667e-10
2	187	A1	645.349	HMDB	Goshonoside F5	Diterpene glycosides	Plant metabolite	[M-H]-	645.349	1.2052	11	867.798	0.8425	8.0801e-05
2				HMDB	Lyciumoside VIII	Diterpene glycosides	Plant metabolite	[M-H]-	645.349	1.2052	14	848.499	0.8205	3.0279e-05
2	189	A1	671.381	HMDB	Milbemycin alpha5	Milbemycins	antiparasitic	[M-H]-	671.38	2.0029	12	909.333	0.9027	2.3994e-05
2	18	B3	329.214	MASS Bank	17alpha-Hydroxyprogesterone	Gluco/mineralocorticoids, progestogins and derivatives	steroid hormone	[M-H]-	329.212	3.8008	2	811.452	0.5345	0.641
2	66	B3	297.156	MASS Bank	4-Decylbenzenesulfonic acid	alkylbenzenesulfonic acids	surfactant	[M-H]-	297.153	8.991	6	803.131	0.7319	0.0615
2	146	A1	498.9	MASS Bank	PFOS	Perfluoroalkyl sulfonic acid and derivatives	PFAS	[M-H]-	498.9	0.3534	9	979.901	0.981	5.5145e-07
2	190	B2	689.373	MASS Bank	Fumonisin La4	not reported	Mycotoxin	[M-H]-	689.376	4.4254	5	669.603	0.6472	0.0091
2	78	B4	469.198	MSdial	6-[(3E,6E)-2,5-dihydroxy-4,6-dimethyl-7-(1,2,4-trimethyl-3,6-dioxabicyclo[3.1.0]hexan-4-yl)hepta-3,6-dien-2-yl]-4-methoxy-3,5-dimethylpyran-2-one	pyranone	no information retrieved	[M+Cl]-	469.201	5.2684	4	775.426	0.7479	0.0033
3	37	C1	285.226	HMDB	N1,N12-Diacetylspermine	Carboximidic acids	E. coli metabolite	[M-H]-	285.229	9.5995	2	770.287	0.4432	0.7077
3	44	A1	299.262	HMDB	2-Hydroxyoctadecanoic acid	Long-chain fatty acids	mammalian metabolite	[M-H]-	299.259	7.6363	6	724.653	0.5799	0.1319
3	45	A1	301.199	HMDB	Lysylarginine	Dipeptides	peptide	[M-H]-	301.199	1.5881	1	979.899	1	NaN
3				HMDB	Arginyllysine	Dipeptides	peptide	[M-H]-	301.199	0.2346	2	974.753	0.9589	0.1833
3	46	A1	301.22	HMDB	Methyltestosterone or isomers	Androgens and derivatives	Steroid hormone / Drug	[M-H]-	301.217	9.3285	1	955.391	1	NaN
3				HMDB	(1R,4Ar,7S)-1,4a,7-Trimethyl-7-vinyl-1,2,3,4,4a,6,7,8,8a,9,10,10a-dodecahydro-phenanthrene-1-carboxylic acid	Diterpenoids	Plant metabolite	[M-H]-	301.217	9.3285	1	955.391	1	NaN
3				HMDB	1-(Carboxyethylthio)tetradecane	Straight chain fatty acids	Plant metabolite	[M-H]-	301.221	1.8627	4	833.067	0.7555	0.1397
3	52	B2	317.213	HMDB	Ciliaric acid	Kaurane diterpenoids	Plant metabolite	[M-H]-	317.212	3.4763	1	657.144	0.9171	0.0001864
3				MASS Bank	9-HEPE (9-hydroxy-5Z,7E,11Z,14Z,17Z-eicosapentaenoic acid)	Hydroxyeicosapentaenoic acids	fatty acid oxidation product	[M-H]-	317.212	3.5717	10	625.63	0.5248	0.021
3	59	C2	389.268	HMDB	D8'-Merulinic acid A	Hydroxybenzoic acid derivatives	Fungal metabolite	[M-H]-	389.269	2.9951	2	984.479	1	NaN
3				HMDB	9'-Carboxy-alpha-chromanol	1-benzopyrans	Plant metabolite	[M-H]-	389.269	2.9951	2	919.463	1	NaN
3				HMDB	12-Ketodeoxycholic acid or isomer	Monohydroxy bile acids, alcohols and derivatives	E. Coli metabolite/mammal bile acid	[M-H]-	389.269	2.9951	1	1000	NaN	NaN
3				HMDB	3beta,7alpha-Dihydroxychol-5-en-24-oic Acid	Dihydroxy bile acids, alcohols and derivatives	mammal bile acid	[M-H]-	389.27	4.4054	2	992.28	1	NaN
3				HMDB	Antroquinonol	Diterpenoids	Plant metabolite	[M-H]-	389.27	4.4054	3	998.216	0.9996	0.0175
3				HMDB	Bis(2-ethylhexyl) terephthalate	p-Phthalate esters	plasticizers and additives	[M-H]-	389.27	4.4054	1	1000	NaN	NaN
3				HMDB	Diisooctyl phthalate	Benzoic acid esters	plasticizers and additives	[M-H]-	389.27	4.4054	4	985.542	0.9952	0.0048
3	69	A1	441.177	HMDB	Tyrosyl-glycyl-glycyl-phenylalanyl	Oligopeptides	exogenous oligopeptide	[M-H]-	441.178	2.6604	13	790.966	0.7685	0.0013
3	81	A1	351.215	HMDB	5-hydroperoxy-15-HETE	Hydroperoxyeicosatetraenoic acids	Fatty acid	[M-H]-	351.217	6.8581	11	900.744	0.8919	0.0001
3				HMDB	20-Hydroxy-leukotriene B4 and 2 isomers	Leukotrienes	Fatty acid metabolite	[M-H]-	351.217	6.8581	6	948.945	0.9347	0.002
3				HMDB	15-oxo-5S,6R-dihydroxy-7E,9E,11Z-eicosatrienoic acid or isomer	Hydroxyeicosatrienoic acids	Fatty acid	[M-H]-	351.217	6.8581	9	920.769	0.9084	0.0003
3				HMDB	Levuglandin E2 or isomer	Long-chain fatty acids	Animal metabolite	[M-H]-	351.217	6.8581	12	829.111	0.8049	0.0009
3				HMDB	Thromboxane A2	Thromboxanes	Animal metabolite	[M-H]-	351.217	6.8581	1	968.514	1	NaN
3				HMDB	Prostaglandin I2	Prostaglandins and related compounds	Animal metabolite/Drug	[M-H]-	351.217	6.8581	4	894.602	0.8555	0.0645
3				HMDB	(ent-6alpha,7alpha,16alphaH)-6,7,17-Trihydroxy-19-kauranoic acid	Eudesmane, isoeudesmane or cycloeudesmane sesquiterpenoids	Plant metabolite	[M-H]-	351.217	6.8581	1	968.514	1	NaN
3				HMDB	Cinncassiol D4 and 1 isomer	Sesquiterpenoids	Plant metabolite	[M-H]-	351.217	6.8581	1	968.514	1	NaN
3				HMDB	Prostaglandin F3a or isomer	Prostaglandins and related compounds	Animal metabolite	[M-H]-	351.217	6.8581	3	824.139	0.7045	0.2955
3				HMDB	Prostaglandin H2	Prostaglandins and related compounds	Animal metabolite	[M-H]-	351.217	6.8581	4	960.3	0.9435	0.016
3				HMDB	(5S,6E,8E,10E,12E,14S,15R)-5,14,15-Trihydroxyicosa-6,8,10,12-tetraenoic acid	Lipoxins	Fatty acid metabolite	[M-H]-	351.218	8.4212	9	933.179	0.9262	0.0001
3	84	A1	373.275	HMDB	3-Oxo-5beta-cholanoic acid	Bile acids, alcohols and derivatives	bile acid	[M-H]-	373.275	1.3926	1	539.249	0.2677	0.7323
3	84	A1	372.275	MSdial	Lithochol-11-enic acid	Bile acids, alcohols and derivatives	Fatty acid	[M-H]-	373.276	0.9563	15	535.339	0.4712	0.0484
Legend
Time Window	Chromatographic time window to which the component refer to
MCR Component	Number of the component in the considered model
MCR component CLASS	Class of the component, as described in Table 2 of the main text
Precursor mass	Accurate Mass of the detected precursor ion
DATABASE	Database used by the Msident software
Compound ID	Tentative Identification using the indicated Database
Compound direct parent	Chemical to which the identificed compound is more closely related
Category/use	Type of substances, based on its common use, if known
Precursor	Type of precursor ion
Identified precursor mass	Accurate Mass of the identified precursor ion
Precursor error	Difference in parts per million between the accurate mass of the detected and identified precursor ion
n. fragments in MS/MS	Number of fragment ions detected in tandem MS spectrum
Score	Similarity score given by the match of the spectrum of the MCR component with the one from the database (see ref [36] in the main text)
Correlation	Correlation between the spectrum of the MCR component and one from the database (see ref [36] in the main text)
p value	Statistical significance of the correlation (p<0.05 indicates significance at the 95% confidence level)

## Sheet: NEG1_THRS50000
Identifications POCIS neg Division in 2 sections
SECTION 1 MCR dopo ROI con THRESHOLD 50000… troppo alto per vedere i nostri analiti, anche i più concentrati!
DATABASE	component	precursor mass	identification	mass	precursor		n fragments	score	correlation	p value	precursor error
HMDB	3	295.12	HMDB0039814	295.118	M-H	NaN	1	916.613	0.9915	0.0085	4.906
HMDB	11	209.072	HMDB0243918	209.072	M-H	NaN	1	1000	NaN	NaN	2.4407
HMDB	13	237.102	HMDB0244276	237.103	M-H	NaN	1	1000	NaN	NaN	3.7786
HMDB	18	283.12	HMDB0029819	283.118	M-H	NaN	8	800.861	0.7556	0.0045	7.8229
HMDB	20	405.119	HMDB0039039	405.119	M-H	NaN	1	654.643	0.5878	0.4122	0.0027
HMDB	23	291.164	HMDB0254019	291.161	M-H	NaN	1	687.342	0.8626	0.1374	8.1226
HMDB	24	281.104	HMDB0013913	281.104	M-H	NaN	1	715.267	0.8202	0.089	2.4507
HMDB	25	299.077	HMDB0041271	299.077	M-H	NaN	6	598.213	0.3796	0.4009	1.6658
HMDB	26	313.091	HMDB0040720	313.092	M-H	NaN	10	781.645	0.7301	0.0107	3.3022
HMDB	29	319.147	HMDB0252231	319.145	M-H	NaN	1	781.294	0.9905	0.0876	5.76
HMDB	30	325.128	HMDB0034863	325.129	M-H	NaN	6	895.67	0.8872	0.00061788	2.3141
HMDB	33	327.144	HMDB0039385	327.144	M-H	NaN	6	966.956	0.9616	0.00054399	2.1029
HMDB	36	341.158	HMDB0032870	341.16	M-H	NaN	4	967.013	0.9595	0.0024	4.7231
HMDB	41	355.138	HMDB0245742	355.138	M-H	NaN	3	933.367	0.8985	0.0382	2.6616
HMDB	42	355.175	HMDB0041986	355.177	M-H	NaN	3	774.978	0.7235	0.018	6.7996
HMDB	43	365.196	HMDB0036863	365.196	M-H	NaN	1	1000	NaN	NaN	1.344
HMDB	44	367.136	HMDB0040895	367.139	M-H	NaN	16	827.838	0.8156	0.0001	8.2835
HMDB			HMDB0244925	367.135	M-H	NaN	1	974.699	1	NaN	3.5649
HMDB			HMDB0248362	367.135	M-H	NaN	5	936.921	0.9185	0.0097	3.1073
HMDB	48	374.102	HMDB0249377	374.1	M-H	NaN	1	939.765	1	NaN	6.2401
HMDB	49	295.115	HMDB0039814	295.118	M-H	NaN	1	961.319	0.9978	0.0001	4.906
HMDB			HMDB0036156	295.118	M-H	NaN	1	961.319	0.9978	0.0001	4.906
HMDB			HMDB0039812	295.118	M-H	NaN	2	959.548	0.9751	0.0009	4.906
HMDB			HMDB0039810	295.118	M-H	NaN	1	961.319	0.9978	0.0001	4.906
HMDB			HMDB0036867	295.118	M-H	NaN	2	959.105	0.9735	0.001	4.906
HMDB	51	379.193	HMDB0036621	379.191	M-H	NaN	2	954.291	0.9555	0.0445	5.054
HMDB			HMDB0039033	379.191	M-H	NaN	1	956.437	0.9992	0.0248	5.054
HMDB			HMDB0034225	379.191	M-H	NaN	1	956.437	0.9992	0.0248	5.054
HMDB			HMDB0030023	379.191	M-H	NaN	1	956.437	0.9992	0.0248	5.054
HMDB			HMDB0039043	379.191	M-H	NaN	1	956.437	0.9992	0.0248	5.054
HMDB			HMDB0040707	379.191	M-H	NaN	1	956.437	0.9992	0.0248	5.054
HMDB			HMDB0029317	379.191	M-H	NaN	1	956.437	0.9992	0.0248	5.054
HMDB			HMDB0037587	379.191	M-H	NaN	1	956.437	0.9992	0.0248	5.054
HMDB	53	385.145	HMDB0015068	385.141	M-H	NaN	1	972.243	0.9956	0.0595	9.8638
HMDB	54	396.114	HMDB0002061	396.114	M-H	NaN	20	842.798	0.8305	1.7231e-06	0.9168
HMDB	55	397.181	HMDB0254905	397.18	M-H	NaN	11	769.361	0.7323	0.0044	2.85
HMDB	56	405.119	HMDB0039039	405.119	M-H	NaN	1	943.272	0.9939	0.0061	0.0027
HMDB	57	413.175	HMDB0250717	413.173	M-H	NaN	1	953.725	0.9997	0.0161	4.8787
HMDB	58	413.196	HMDB0037039	413.196	M-H	NaN	4	957.643	0.9441	0.0014	0.3561
HMDB			HMDB0039380	413.196	M-H	NaN	6	920.581	0.8993	0.001	0.3561
HMDB			HMDB0014838	413.197	M-H	NaN	2	908.477	0.8596	0.0618	1.6848
HMDB	59	418.126	HMDB0251580	418.122	M-H	NaN	4	873.3	0.8055	0.053	8.9292
HMDB	60	311.113	HMDB0004304	311.113	M-H	NaN	1	631.038	0.5306	0.3576	0.4746
HMDB	63	484.161	HMDB0248365	484.161	M-H	NaN	6	885.658	0.8489	0.0077	0.9696
HMDB	66	339.143	HMDB0249120	339.141	M-H	NaN	20	704.694	0.6257	0.00028382	5.7161
HMDB	70	319.172	HMDB0242521	319.171	M-H	NaN	3	849.25	0.8629	0.0013	2.2639
HMDB	72	471.214	HMDB0060717	471.214	M-H	NaN	1	968.469	1	NaN	0.24
HMDB	73	493.166	HMDB0249859	493.17	M-H	NaN	7	940.705	0.9385	0.00055607	9.7277
HMDB	74	528.184	HMDB0246848	528.188	M-H	NaN	11	793.705	0.7384	0.0026	5.7129
HMDB	75	537.189	HMDB0030133	537.191	M-H	NaN	1	976.913	1	NaN	3.804
HMDB	76	550.196	HMDB0035475	550.192	M-H	NaN	15	860.05	0.8375	2.735e-05	7.0031
MASS Bank	18	283.12	PharmaGSID_47263	283.12	[M-H]-	BEOZJBLIRPRMJM-UHFFFAOYSA-N	13	810.489	0.7975	0.00012582	1.3345
MASS Bank	19	285.062	Benzoic acid	285.06	[M-H]-	VWQASRWQZBVNEI-UHFFFAOYSA-N	5	599.116	0.3861	0.2704	4.8275
MASS Bank	31	325.149	C12-LAS	325.148	[M-H]-	YNJLGQRDQAQAHR-UHFFFAOYSA-N	2	894.874	1	NaN	4.4044
MASS Bank	66	339.143	NT 2	339.145	[M-H]-	CSYVMZMEBKUDRQ-UHFFFAOYSA-N	2	762.733	0.8085	0.0015	6.0665
MoNA			ATTENZIONE: Dà tutte identificazioni di M+H+, nonostante l'impostazione di ionizzazione negativa
MSdial	18	283.12	PharmaGSID_47263	283.12	[M-H]-	BEOZJBLIRPRMJM-UHFFFAOYSA-N	1	812.206	0.8756	0.0517	1.3517
MSdial	19	285.062	Benzoic acid	285.06	[M-H]-	VWQASRWQZBVNEI-UHFFFAOYSA-N	5	599.116	0.3861	0.2704	4.8275
MSdial	28	469.198	6-[(3E,6E)-2,5-dihydroxy-4,6-dimethyl-7-(1,2,4-trimethyl-3,6-dioxabicyclo[3.1.0]hexan-4-yl)hepta-3,6-dien-2-yl]-4-methoxy-3,5-dimethylpyran-2-one	469.201	[M+Cl]-	YAEGHQJYDLCTMR-DCIPZJNNSA-N	4	846.017	0.8207	0.002	5.3478
MSdial	31	325.149	C12-LAS	325.148	[M-H]-	YNJLGQRDQAQAHR-UHFFFAOYSA-N	2	894.874	1	NaN	4.4044
MSdial	42	355.175	Portentol	355.174	[M+FA-H]-	CVPVGRDVSAJUQS-UHFFFAOYSA-N	9	774.351	0.7194	0.0017	1.6603
MSdial	43	365.196	4-[2-(6,7-dihydroxy-1,2,4a-trimethylspiro[3,4,6,7,8,8a-hexahydro-2H-naphthalene-5,2'-oxirane]-1-yl)ethyl]-2-hydroxy-2H-furan-5-one	365.198	[M-H]-	IJOCZMKYIFYFQK-UHFFFAOYSA-N	4	998.119	0.9991	0.00092532	4.8459
MSdial	51	379.193	NCGC00381299-01!5-hydroxy-2,2-dimethyl-7,10-bis(2-methylbut-3-en-2-yl)pyrano[3,2-g]chromen-8-one	379.192	[M-H]-	LMEKIDFKWUPZGE-UHFFFAOYSA-N	10	940.913	0.9295	1.2215e-05	2.2794
MSdial	58	413.196	NCGC00384769-01!6,8-dihydroxy-2,2,4,4-tetramethyl-5-(2-methylpropanoyl)-9-propan-2-yl-9H-xanthene-1,3-dione	413.197	[M-H]-	AYAUOXWJIWVPSO-UHFFFAOYSA-N	4	943.639	0.9272	0.0026	1.7525
